# Supplementary material for: Mice with hyper-long telomeres show less metabolic aging and longer lifespans
Source: Nat Commun. 2019 Oct 17;10:4723. doi: 10.1038/s41467-019-12664-x (PMC6797762; doi:10.1038/s41467-019-12664-x)
Supplement: Supplementary file 4 — Source Data [file 41467_2019_12664_MOESM4_ESM.xlsx]

## Sheet: figure 1
	15 weeks
	weight
control mice		hyper-long mice
17.83		18.13
18.5		15.7
18.5
19.21
19.92
	40 weeks
	weight
control mice		hyper-long mice
25.59		20.3
22.88		22.28
27.47		21
28.16		26.83
27.62		24.14
22.5		20.58
27.4
25.32
26.14
25.68
23.62
23.95
26.2
23.01
30.57
26.2
	65 weeks
	weight
control mice		hyper-long mice
27.02		20.92
29.13		19.69
30.85		34.24
30.99		20.4
33.84		26.05
27.33		24.42
29.65
29.82
26.87
	90 weeks
	weight
control mice		hyper-long mice
28.7		20.54
31.36		19.33
24.93		23.2
31.74		26.89
26.99		26.81
27.87		24.55
25.59		21.61
26.43
25.66
33.14
	115 weeks
	weight
control mice		hyper-long mice
27.96		26.2
27.87		25.92
26.87		22.01
30.68
35.46
32.22

## Sheet: figure 2
			% total fat										Bone densitometry									total lean
	75 weeks				100 weeks						75 weeks				100 weeks					75 weeks				100 weeks
control		hyper-long		control		hyper long				control		hyper-long		control		hyper long			control		hyper-long		control		hyper long
24.89		16.91		20.8		18.1				0.0658		0.0696		0.0653		0.0713			16.9		16.3		16.4		15.6
26		16.89		19.79		17.15				0.0653		0.0713		0.0624		0.0686			16.8		22.6		19.6		18.8
23.43		19.38		20.98		14.16				0.0633		0.0677		0.0637		0.065			16.6		18.7		16.4		17.5
22.84		19.37		27.16		10.39				0.0589		0.0654		0.0648		0.074			17.5		17.3		16.2		15.9
28.51		19.74		39.6						0.061		0.061		0.0733					21.2		18.6		17.3
subcutaneous fat layer thickness
control		hyper long
0.688734		0.30949
1.21384		0.360251
0.735998		0.543755
0.783827		0.368927
		0.583586

## Sheet: figure 3
			Creatinine								Bilirrubin								albumin								Urea
		control			hyper-long					control			hyper-long					control			hyper-long					control			hyper-long
	mean	sem	n	mean	sem	n			mean	sem	n	mean	sem	n			mean	sem	n	mean	sem	n			mean	sem	n	mean	sem	n
50 weeks	21.64	0.9638	7	22.77	0.9625	6		50 weeks	3.234	0.1327	8	3.43	0.2784	5		50 weeks	37.37	0.6406	7	35.22	0.6748	5		50 weeks	40.71	3.997	6	48.71	1.504	6
75 weeks	22.43	2.919	7	18.8	2.826	5		75 weeks	3.5	0.2179	8	3.852	0.3863	6		75 weeks	40.28	4.567	5	35.13	0.9955	3		75 weeks	47.53	5.052	6	51.11	2.59	6
100 weeks	17.88	2.341	4	16.6	5.292	3		100 weeks	2.77	0.15	2	2.207	0.5436	3		100 weeks	29.5	3.301	3	31.15	2.35	2		100 weeks	41.32	4.942	3	48.82	3.68	2
			HDL								LDL								ALT								Cholesterol
		control			hyper-long					control			hyper-long					control			hyper-long					control			hyper-long
	mean	sem	n	mean	sem	n			mean	sem	n	mean	sem	n			mean	sem	n	mean	sem	n			mean	sem	n	mean	sem	n
50 weeks	101.5	3.692	7	102.8	2.445	5		50 weeks	11.3	0.4805	8	6.64	1.144	6		50 weeks	32.27	1.391	7	27.96	0.5446	5		50 weeks	192.9	8.954	8	156	8.856	6
75 weeks	113.1	9.175	7	100.3	2.397	5		75 weeks	10.8	0.8348	6	5.47	0.5118	6		75 weeks	28.62	1.948	6	26.5	1.889	6		75 weeks	192.6	9.516	7	147.3	5.554	6
100 weeks	96.49	8.563	5	94.1	10.92	3		100 weeks	14.95	1.042	6	6.42	0.4562	3		100 weeks	26.54	1.905	5	19.1	2.629	3		100 weeks	168.1	8.98	7	146.4	16.28	3
GTT
				50 weeks							75 weeks							100 weeks
Control
		0	15	30	60	120			0	15	30	60	120			0	15	30	60	120
	Mean	33.33	277.8	279.2	167.7	79.33		Mean	38.17	295	281.7	177.5	99.33		Mean	43.4	278.2	303.6	182.2	86.2
	Std. Deviation	7.033	66.66	56.57	30.87	15.83		Std. Deviation	9.806	60.37	70.07	48.87	17.58		Std. Deviation	10.14	41.9	53.97	45.75	40.28
	Std. Error	2.871	27.21	23.1	12.6	6.464		Std. Error	4.003	24.65	28.6	19.95	7.177		Std. Error	4.534	18.74	24.13	20.46	18.01
Hyper-long		0	15	30	60	120			0	15	30	60	120			0	15	30	60	120
	Mean	39.6	216.8	221.4	102.8	62.4		Mean	35.8	155.2	127	88.2	55.8		Mean	30	186.3	180.7	97.67	63.33
	Std. Deviation	7.503	23.51	42.47	12.93	6.731		Std. Deviation	4.324	41.25	39.43	25.69	15.56		Std. Deviation	8.718	52.79	35.1	7.506	1.155
	Std. Error	3.356	10.51	18.99	5.783	3.01		Std. Error	1.934	18.45	17.63	11.49	6.96		Std. Error	5.033	30.48	20.27	4.333	0.6667
ITT
				50 weeks							75 weeks							100 weeks
Control
		0	15	30	60	120			0	15	30	60	120			0	15	30	60	120
	Mean	100	77.69	65.77	85.21	103.7		Mean	100	73.85	57.58	64.72	101.3		Mean	100	69.75	67.24	68.06	83.87
	Std. Deviation	0	18.59	18.51	28.51	21.22		Std. Deviation	0	6.481	12.23	16.1	16.35		Std. Deviation	0	13.48	22.96	23.13	7.449
	Std. Error	0	7.588	7.557	11.64	8.663		Std. Error	0	2.646	4.992	6.572	6.673		Std. Error	0	6.028	10.27	10.34	3.331
Hyper-long		0	15	30	60	120			0	15	30	60	120			0	15	30	60	120
	Mean	100	71.95	53.41	60.91	108		Mean	100	57.75	37	28.07	62.8		Mean	100	44.69	28.17	35.79	73.94
	Std. Deviation	0	14.36	8.526	10.65	17.84		Std. Deviation	0	5.417	10.74	8.875	38.76		Std. Deviation	0	4.125	0.7823	20.66	23.19
	Std. Error	0	5.864	3.481	4.347	7.282		Std. Error	0	2.423	4.803	3.969	17.33		Std. Error	0	2.381	0.4517	11.93	13.39
										75 weeks					100 weeks
GTT AUC				50 weeks					control		hyperlong			control		hyperlong
			control		hyperlong				22903.8		8560.79			21628.2		7864.27
			15399.3		10079.1				11931		5180.16			11733.2		10292.9
			14618.4		9543.9				15060		11199.3			15461.6		10524.2
			14379.8		9750.61				22584.4		5080.65			16593.8
			18919.3		12240.3				11771.3		3332.55			16163.7
			16606.4		8088.05				17998.8
			16764.1
ITT AUC
										75 weeks					100 weeks
				50 weeks					control		hyperlong			control		hyperlong
			control		hyperlong				9460.95		4332.82			7026.53		4554.62
			9251.9		7515.08				8563.45		5531.7			9148.44		4963.21
			8647.23		9930.74				7738.28		6327.11			10121.9		7683.01
			11091.2		8944.22				10743.4		3788.96			7825.07
			11339		8010.67				8057.45		7172.5			9957.91
			8689.24		9185.85				9366.32
			13726

## Sheet: figure 4
survival proportions
			week of death
		control		hyperlong
				131
		95		102
		114		91
		95		77
		73		110
		91		88
		84		111
		115		121
		99		98
		104		108
		72
		109
		87
		62
		87
		89
		87
		102
		120
		97
		93
		79
		76
		73
		81
tumors
	tumor at death	9	2
	total	23	10
	% of animals with tumors	39.1304	20

## Sheet: figure 5
skin
	telomere lenght				% short telomeres
control		hyperlong		control		hyperlong
60.08		73.91		25.12		15.93
61.58		72.58		27.24		13.5
61.7		70.2		22.42		16.08
61.33		64.97		24.5		22.19
60.72		60.31		26.02		22.53
intestine
	telomere lenght				% short telomeres
control		hyperlong		control		hyperlong
24.45		39.04		22.74		10.77
24.46		37.69		22.6		15.07
22.29		32.03		25.48		16.16
25.099		30.81		22.86		18.68
27.91		30.82		27.15		18.95
brain
	telomere lenght				% short telomeres
control		hyperlong		control		hyperlong
29.66		40.05		30.18		14.68
32.03		41.78		29.25		15.98
32.17		33.83		19.54		18.12
28.26		38.74		23.45		18.09
32.39		34.97		21.06		18.93

## Sheet: figure 6
liver
	telomere lenght				% short telomeres
control		hyperlong		control		hyperlong
67.5433		89.5317		20.1214		8.27592
68.9433		89.763		15.9807		7.29694
57.1613		77.858		32.203		12.4821
58.1867		84.236		30.9185		9.47572
		76.875				19.9058
		79.3567				11.7401
WAT
	telomere lenght				% short telomeres
control		hyperlong		control		hyperlong
56.8613		77.837		23.3205		9.56072
56.9603		65.285		29.1166		16.0326
53.395		65.258		27.8492		15.6327
53.371		65.383		25.2249		18.9655
		64.52				17.2007
BAT
	telomere lenght				% short telomeres
control		hyperlong		control		hyperlong
61.001		95.419		18.9394		5.15532
56.753		67.542		29.722		15.6697
57.863		71.939		25.155		10.116
57.38		61.787		28.6119		23.2383
56.753				25.4532

## Sheet: figure 7
Terc
		liver				WAT
	control		hyperlong		control		hyperlong
	0.337268		0.181167		0.0415166		0.0170912
	0.205749		0.126218		0.00955159		0.00962885
	0.113805		0.216804		0.0191311		0.0106263
	0.122369		0.166407		0.0384672		0.0174415
	0.352723		0.144634				0.0114102

## Sheet: figure 8
total dna damage
		control	hyperlong
		10.6719	1.06383
		2.45098	0
		5.36913	1.12994
		6.0241	1.06383
		4.25532	0
TIFs
		control	hyperlong
		4.74308	0.531915
		1.96078	0.775194
		2.01342	0.564972
		2.40964	0
		1.70213	0
P21
		control	hyperlong
		0.134405	0.0280952
		0.0922619	0.00794048
		0.107143	0.00952381
		0.0452381	0.00396429

## Sheet: figure 9
	Cox1				Cytb1				Nd1
control		hyperlong		control		hyperlong		control		hyperlong
223.869		1359.85		387.716		2414.14		236.089		731.236
270.818		1261.62		463.768		2210.59		84.8251		235.907
738.905		912.248		1260.1		1387.98		330.533		529.465
192.669		946.389		409.857		1479.47		85.6629		403.957
		570.239				999.519				402.622
	CytC				ATP synthase				CytC oxidase subunit 6				Cytocrome C oxidase subunit 5a
control		hyperlong		control		hyperlong		control		hyperlong		control		hyperlong
10.1125		33.846		48.5341		101.181		11.3621		28.782		0.981179		2.339
19.272		55.385		47.423		112.954		15.206		36.946		1.297		3.743
20.9542		43.274		67.6815		86.015		19.7344		30.444		1.39959		3.094
23.0232		29.193		68.7257		75.667		19.859		26.107		1.87812		1.829
17.206		73.87		45.488		151.733		15.095		54.815		1.027		6.047
	Pgc1 alpha				Pgc1 beta				Err alpha				Ppar alpha
control		hyperlong		control		hyperlong		control		hyperlong		control		hyperlong
0.224091		0.729		0.527975		1.704		0.0433926		0.112		0.448502		1.019
0.564		1.182		1.239		1.973		0.093		0.133		0.401671		1.095
0.480957		0.807		0.464715		1.124		0.0443752		0.089		0.671634		1.063
0.725966		0.48		1.16867		0.702		0.047		0.153		0.329		0.832
0.373		1.108		0.488		2.091
